# Supplementary material for: Population, distribution, biomass, and economic value of Equids in Ethiopia
Source: PLoS One. 2024 Mar 22;19(3):e0295388. doi: 10.1371/journal.pone.0295388 (PMC10959329; doi:10.1371/journal.pone.0295388)
Supplement: S2 File — Which comprises equine and human populations at the zone level, the number of equids population in different production systems, equine populations by species, age and purpose, the number of equines holding rural households, market price and biomass. (XLSX) [file pone.0295388.s002.xlsx]

## Sheet: equine and human popun 4GIS
Zone Code	Zone name	Horse Population	Mule Population	Donkey Population	Human Population	Number of Horse per human population	Number of Mule per human population	Number of Donkey per human population	Zone area km2	Number of Horse per km2	Number of Mule per km 2	Number of Donkey per km 2
ET0101	North West Tigray	0	2144	268072	930424	0	0.0023	0.29	41860.7	0	0.05	6.4
ET0102	Central Tigray	0	212	179470	1568039	0	0.0001	0.11	21967.3	0	0.01	8.17
ET0103	Eastern Tigray	1046	883	146425	985270	0.001	0.0009	0.15	783.677	1.33	1.13	186.84
ET0104	Southern Tigray	532	3026	70266	1252120	0	0.0024	0.06	1617.2	0.33	1.87	43.45
ET0105	Western Tigray	2236	1369	72760	468242	0.005	0.0029	0.16	20590.5	0.11	0.07	3.53
ET0106	South estern Tigray	0	0	164009	1252120	0	0	0.13	11542.9	0	0	14.21
ET0107	Mekele	0	0	0	1	0	0	0	9151.14	0	0	0
ET0201	Zone_1 (Awsiresu)	0	0	125497	637285	0	0	0.2	32908.2	0	0	3.81
ET0202	Zone_2 (Kelbetiresu)	0	0	59030	472734	0	0	0.12	29305.3	0	0	2.01
ET0203	Zone_3 (Gebiresu)	0	0	61033	310243	0	0	0.2	409.028	0	0	149.21
ET0204	Zone_4 (Fentiresu)	0	0	24433	323373	0	0	0.08	4605.62	0	0	5.31
ET0205	Zone_5 (Hariresu)	0	0	38842	246362	0	0	0.16	43920.4	0	0	0.88
ET0301	North Gonder	35480	8588	218465	3930488	0.009	0.0022	0.06	6088.63	5.83	1.41	35.88
ET0302	South Gonder	34417	24723	406620	2631566	0.013	0.0094	0.15	1369.57	25.13	18.05	296.9
ET0303	North Wello	37547	16326	293698	1936006	0.019	0.0084	0.15	9740.8	3.85	1.68	30.15
ET0304	South Wello	40250	30134	664223	3289390	0.012	0.0092	0.2	21284.7	1.89	1.42	31.21
ET0305	North Shewa	120966	8743	574419	2393877	0.051	0.0037	0.24	12167.5	9.94	0.72	47.21
ET0306	East Gojjam	75707	26828	426018	2770723	0.027	0.0097	0.15	4358.74	17.37	6.15	97.74
ET0307	West Gojjam	29554	52568	443573	2686968	0.011	0.0196	0.17	695.798	42.47	75.55	637.5
ET0308	Waghimra	0	2645	122909	536474	0	0.0049	0.23	979.449	0	2.7	125.49
ET0309	Awi	91932	20517	79037	1288790	0.071	0.0159	0.06	77.9512	1179.35	263.2	1013.93
ET0310	Oromiya Special Zone	0	0	60037	594265	0	0	0.1	45648.4	0	0	1.32
ET0311	Central Gonder	35480	8588	218465	3930488	0.009	0.0022	0.06	25240	1.41	0.34	8.66
ET0312	West Gonder	35480	8588	218465	3930488	0.009	0	0.06	14174.5	2.5	1	15.41
ET0401	West Wollega	0	0	190279	1943275	0	0	0.1	24977.1	0	0	7.62
ET0402	East Wollega	0	4528	132271	1764328	0	0.0026	0.07	9812.45	0	0.46	13.48
ET0403	Ilu Ababor	51498	4919	35240	1821585	0.028	0.0027	0.02	13699.6	3.76	0.36	2.57
ET0404	Jimma	68664	21395	191054	3497724	0.02	0.0061	0.05	6488.91	10.58	3.3	29.44
ET0405	West Shewa	263558	11210	265736	2973697	0.089	0.0038	0.09	9635.69	27.35	1.16	27.58
ET0406	North Shewa	84142	0	318765	2054435	0.041	0	0.16	16696.9	5.04	0	19.09
ET0407	East Shewa	13114	4762	292307	2067830	0.006	0.0023	0.14	11286	1.16	0.42	25.9
ET0408	Arsi	253950	38872	601475	3807082	0.067	0.0102	0.16	4459.48	56.95	8.72	134.88
ET0409	West Hararghe	0	0	281157	2667447	0	0	0.11	15881.1	0	0	17.7
ET0410	East Hararge	0	0	300707	3871697	0	0	0.08	7383.71	0	0	40.73
ET0411	Bale	62197	5062	136014	2026724	0.031	0.0025	0.07	1355.58	45.88	3.73	100.34
ET0412	Borena	0	0	65075	1372737	0	0	0.05	4530.66	0	0	14.36
ET0413	South West Shewa	68198	4029	197111	1602719	0.043	0.0025	0.12	17156.8	3.97	0.23	11.49
ET0414	Guji	124487	0	90614	1987050	0.063	0	0.05	5712.37	21.79	0	15.86
ET0415	West Guji	30146	0	39903	1987050	0.015	0	0.02	3645.26	8.27	0	10.95
ET0416	Buno Bedele	12707	3647	27275	1821585	0.007	0.002	0.01	975.969	13.02	3.74	27.95
ET0417	West Arsi	205797	0	258017	2861705	0.072	0	0.09	371.878	553.4	0	693.82
ET0418	Kelem Wollega	0	2903	49067	1141529	0	0.0025	0.04	5570.26	0	0.52	8.81
ET0419	Horo Guduru Wollega	28372	1393	124369	821969	0.035	0.0017	0.15	8200.94	3.46	0.17	15.17
ET0420	Oromiya Special Zone	34311	0	194274	1150060	0.03	0	0.17	10126.1	3.39	0	19.19
ET0421	East Bale	0	3647	0	2026724	0	0.0018	0	2199.95	0	1.66	0
ET0501	Siti/shinilie	0	0	17022	654579	0	0	0.03	39110	0	0	0.44
ET0502	Fafan/Jigjiga	0	0	79373	1392284	0	0	0.06	18193.4	0	0	4.36
ET0503	Jerer/dega habur	0	0	54489	682826	0	0	0.08	10509.4	0	0	5.18
ET0504	Erer	0	0	43197	1392284	0	0	0.03	9681.44	0	0	4.46
ET0505	Korahe	0	0	28621	446916	0	0	0.06	10148.3	0	0	2.82
ET0506	Shebele/Gode	0	0	61099	666310	0	0	0.09	1353.62	0	0	45.14
ET0507	Dollo/ warder	0	0	1397	435925	0	0	0	30390.6	0	0	0.05
ET0508	Afder	0	0	182942	810951	0	0	0.23	2324.66	0	0	78.7
ET0509	Liben	0	0	279496	769102	0	0	0.36	2346.8	0	0	119.1
ET0510	Nogob/ Fik	0	0	2370	496110	0	0	0	33317.7	0	0	0.07
ET0511	Dawa	0	0	22577	769102	0	0	0.03	31438.8	0	0	0.72
ET0602	Metekel	0	3421	0	419014	0	0.0082	0	2321.99	0	1.47	0
ET0603	Assosa	0	0	0	467942	0	0	0	3191.48	0	0	0
ET0604	Kemashi	0	0	0	155452	0	0	0	532.713	0	0	0
ET0605	Mao Ena Komo	0	0	0	71099	0	0	0	25689	0	0	0
ET0701	Gurage	46891	3942	122201	1791034	0.026	0.0022	0.07	14758.1	3.18	0.27	8.28
ET0702	Hadiya	28925	3245	171007	1747356	0.017	0.0019	0.1	16104	1.8	0.2	10.62
ET0703	Kembata Tembaro	5510	0	54961	996969	0.006	0	0.06	6967.81	0.79	0	7.89
ET0705	Gedeo	23002	3160	3068	1222572	0.019	0.0026	0	16329.1	1.41	0.19	0.19
ET0706	Welayta	4506	0	47540	2142063	0.002	0	0.02	9142.81	0.49	0	5.2
ET0707	South Omo	8393	2046	21910	1020337	0.008	0.002	0.02	11257.8	0.75	0.18	1.95
ET0708	Sheka	20007	0	1892	931566	0.021	0	0	12725.1	1.57	0	0.15
ET0709	Kefa	69766	9178	0	1202812	0.058	0.0076	0	4723.13	14.77	1.94	0
ET0710	Gamo Gofa	49657	8632	53180	2240446	0.022	0.0039	0.02	3842.86	12.92	2.25	13.84
ET0711	Bench Maji	11922	0	1935	931566	0.013	0	0	540.774	22.05	0	3.58
ET0712	Alle	0	0	8000	793682	0	0	0.01	33768.8	0	0	0.24
ET0713	Konso	0	0	8000	793682	0	0	0.01	2337.76	0	0	3.42
ET0714	halaba Special	1128	0	54358	331724	0.003	0	0.16	6754.53	0.17	0	8.05
ET0715	Gofa	0	0	1234	2240446	0	0	0	2642.86	0	0	0.47
ET0716	Basketo Special	0	432	4870	79236	0	0.0055	0.06	30639.7	0	0.01	0.16
ET0717	Dawro	2573	2692	1065	671090	0.004	0.004	0	5426.23	0.47	0.5	0.2
ET0718	merab omo	11922	2678	2921	789016	0.015	0.0034	0	14256.5	0.84	0.19	0.2
ET0719	Konta Liyu	1571	546	801	126874	0.012	0.0043	0.01	23088.9	0.07	0.02	0.03
ET0720	Silite	38654	2480	155075	298979	0.129	0.0083	0.52	18688	2.07	0.13	8.3
ET0721	Amaro	0	0	8000	793682	0	0	0.01	5768.86	0	0	1.39
ET0722	Burji	0	0	8000	793682	0	0	0.01	5137.16	0	0	1.56
ET0723	Derashe	0	0	9000	793682	0	0	0.01	9047.3	0	0	0.99
ET0724	Yem Liyu	368	0	5357	113505	0.003	0	0.05	12547.3	0.03	0	0.43
ET1201	Newer	0	0	0	163821	0	0	0	13678.5	0	0	0
ET1202	Angewak	0	0	0	187268	0	0	0	15496.5	0	0	0
ET1203	Mejenger	636	0	577	86891	0.007	0	0.01	9562.53	0.07	0	0.06
ET1204	Itang Special	0	0	0	54022	0	0	0	17542.6	0	0	0
ET1301	Hareri	0	0	14649	270000	0	0	0.05	14247.8	0	0	1.03
ET1401	Addis Ababa	0	0	0	1	0	0	0	12408.9	0	0	0
ET1501	Dire Dawa	0	0	24702	521000	0	0	0.05	13565.6	0	0	1.82
ET1502	Dire Dawa	0	0	0	521000	0	0	0	4497.45	0	0	0
ET1600	Sidama	34709	0	16376	3987457	0.009	0	0	763.534	45.46	0	21.45

## Sheet: Production system CLM_Pastoral
zone	Zone name	Horse Population	mule Population	Donkey population	Production system
North West Tigray	North West Tigray	0	2144	268072	1
Central Tigray	Central Tigray	0	212	179470	1
Eastern Tigray	Eastern Tigray	1046	883	146425	1
Southern Tigray	Southern Tigray	532	3026	70266	1
Western Tigray	Western Tigray	2236	1369	72760	1
South Western Tigray	South estern Tigray	0	0	164009	1
North Gonder	North Gonder	35480	8556	187465	1
South Gonder	South Gonder	34417	24723	406620	1
North Wello	North Wello	37547	16326	293698	1
South Wello	South Wello	40250	30134	664223	1
North Shewa	North Shewa	120966	8743	574419	1
East Gojjam	East Gojjam	75707	26828	426018	1
West Gojjam	West Gojjam	29554	52568	443573	1
Waghimra	Waghimra	0	2645	122909	1
Awi	Awi	91932	20517	79037	1
Oromiya Special Zone	Oromiya Special Zone	0	0	60037	1
Central Gonder	Central Gonder	35480	8619	437989	1
West Gonder	West Gonder	17240	0	29465	1
West Wollega	West Wollega	0	0	190279	1
East Wollega	East Wollega	0	4528	132271	1
Ilu Ababor	Ilu Ababor	51498	4919	35240	1
Jimma	Jimma	68664	21395	191054	1
West Shewa	West Shewa	263558	11210	265736	1
North Shewa	North Shewa	84142	0	318765	1
East Shewa	East Shewa	13114	4762	292307	1
Arsi	Arsi	253950	38872	601475	1
West Hararghe	West Hararghe	0	0	281157	1
East Hararge	East Hararge	0	0	300707	1
Bale	Bale	62197	5062	136014	1
South West Shewa	South West Shewa	68198	4029	197111	1
West Guji	West Guji	30146	0	39903	1
Oromiya Special Zone	Oromiya Special Zone	34311	0	194274	1
West Arsi	West Arsi	205797	0	258017	1
Kelem Wollega	Kelem Wollega	0	2903	49067	1
Horo Guduru Wollega	Horo Guduru Wollega	28372	1393	124369	1
Buno Bedele	Buno Bedele	12707	3647	27275	1
Assosa	Metekel	0	3421	0	1
Metekel	Assosa	0	0	0	1
Kemashi	Kemashi	0	0	0	1
Mao Ena Komo	Mao Ena Komo	0	0	0	1
Gurage	Gurage	46891	3942	122201	1
Hadiya	Hadiya	28925	3245	171007	1
Kembata Tembaro	Kembata Tembaro	4506	0	54961	1
Gedeo	Gedeo	23002	3160	3068	1
Welayta	Welayta	4506	0	47540	1
Sheka	Sheka	20007	0	1892	1
Kefa	Kefa	69766	9178	0	1
Gamo Gofa	Gamo Gofa	49657	8632	53180	1
Yem Liyu	Yem Liyu	0	0	8000	1
Segen Akababi Hizboch	Segen Akababi Hizboch	0	0	33000	1
Alaba Special	halaba Special	1128	0	54358	1
Dawro	Dawro	2573	2692	1065	1
Basketo Special	Basketo Special	0	432	4870	1
Konta Liyu	Konta Liyu	1571	546	801	1
Angewak	Angewak	0	0	0	1
Mejenger	Mejenger	636	0	577	1
Hareri	Hareri	0	0	14649	1
Dire Dawa	Dire Dawa	0	0	24702	1
Sidama	Sidama	34709	0	16376	1

## Sheet: equids popn age, spp&region
Data is from Ethiopian central statistics agency.
CSA equine population data by species, sex, age and use (country level)
Horses population
year	Sex		Age		Use
	Male	Female	under 3	3 years and older	Transportation	Drought	Other Use
2004/5	750870	766715	334115	1183470	1022996	154646	5829
2005/6	762937	806413	339214	1230136	865041	160065	205030
2006/7	789545	865838	379142	1276241	913049	133020	230172
2007/8	840885	934909	372310	1403484	1076683	147245	179557
2008/9	881335	905876	329034	1458177	1136100	144184	177892
2009/10	1005150	1023075	361879	1666353	1243742	215378	207233
2010/11	941347	1053950	422775	1572530	1208433	143955	220142
2011/12	966086	995863	391897	1570052	1154728	229558	196096				1654670
2012/13	941866	965181	383625	1523422	1112514	199779	211129
2013/14	951866	1011365	391536	1571474	1129173	214416	227885
2014/15	1000784	1032331	385126	1647989	1251449	221477	175063
2015/16	1029124	1053079	382046	1700157	1259992	244012	196153
2016/17	1062517	1095656	414861	1743315	1318994	267009	157312
2017/18	984927	1022902	381758	1626071	1198715	265513	161842
2018/19	1010125	920684	333711	1597097	1254431	234261	115276
2019/20	1084972	1026162	395285	1715849	1352441	248132	115276
2020/21	1069577	1078951	398901	1749591	1383012	271658	94922
Donkey population
year	Sex		Age		Use
	Male	Female	under 3	3 years and older	Transportation	Drought	Other Use
2004/5	1770128	2160099	975815	2954412	2071911	726869	155633
2005/6	1963716	2325628	1008845	3280498	2508403	644733	127362
2006/7	2064801	2433583	1109814	3388571	2555437	672599	160534
2007/8	2403292	3169638	1214278	4358653	3452425	736610	169617
2008/9	2552284	2869612	1156310	4265585	3285916	749347	230322
2009/10	2921970	3287693	1325375	4884291	3816236	833419	234636
2010/11	2736290	2978830	1216711	4498417	3478579	813845	205993
2011/12	2986886	3451550	1549967	4888468	3814620	941930	190452					8225592
2012/13	3145751	3602606	1558300	5190057	4112602	883538	193917
2013/14	3273767	3679310	1573436	5397641	4264337	895427	219832
2014/15	3413413	4014642	1744799	5683238	4583828	832114	267296
2015/16	3718590	4162804	1803482	6077913	4955775	924471	197666
2016/17	3956898	4482323	1903811	6535409	5409067	951294	175048
2017/18	4191983	4653607	2065273	6780316	5817359	817150	145807
2018/19	4404088	5251354	2235901	7419540	5923700	1301909	193931
2019/20	4878864	5108898	2242300	7745462	6453606	976727	315129
2020/21	5103369	5688527	2385477	8406419	7430131	795461	180827
Mules population
year	Sex		Age		Use
	Male	Female	under 3	3 years and older	Transportation	Drought	Other Use
2004/5	151706	165965	56928	260742	238028	14122	8529
2005/6	164507	176129	41121	299515	274943	17017	7556
2006/7	170325	155375	46418	279282	254774	18407	6101
2007/8	186045	190637	50865	325817	298664	20557	6596
2008/9	186239	187280	39017	334502	309526	19028	5949
2009/10	193304	192070	48867	336507	306581	20907	9019
2010/11	177793	187791	49582	316002	292492	15062	8448
2011/12	177162	191619	49901	318881	283485	28171	7912
2012/13	170891	179207	47928	302098	271735	23570	6793
2013/14	186791	169296	53474	302613	265563	26647	10404			336460
2014/15	190950	209373	56226	2344103	303301	32663	8139
2015/16	195635	210314	54464	351486	317807	24566	9114
2016/17	198942	210953	57648	352229	313450	33627	5152
2017/18	243939	217726	54167	407498	367239	31904	8354
2018/19	180121	190431	32648	337904	295075	36558	0
2019/20	183382	174221	38112	319491	288131	22848	8512
2020/21	191858	190926	34698	348086	290067	46393	11626
Year	Horse population by region
	Tigray	Afar	Amahara	Oromia	Somale	B/Gumuz	SNNP	Gambela	Harari	Dire Dawa
2004/5	1200	1	257320	959706	1	1	298717	1	1	1
2005/6	1894	1	289895	969037	1	1	307104	1	1	1
2006/7	2270	1	283813	1045458	1	1	322323	1	1	1
2007/8	2000	1	304004	1111943	1	280	346335	336	1	1
2008/9	5427	1	296372	1157906	1	1	325972	1	1	1
2009/10	3001	1	352648	1299295	1	1	335709	375	1	1
2010/11	2108	1	396231	1176301	1	1	451799	1	1	1
2011/12	3974	1	432209	1143865	1	1	376402	729	1	1
2012/13	2412	1	417324	1108850	1	1	376627	474	1	1
2013/14	2878	1	404814	1186437	99	2012	366008	683	1	1
2014/15	3541	1	420760	1222760	1	1672	382927	683	773	1
2015/16	2168	1	471611	1242071	1	1168	363841	1111	1	233
2016/17	3815	131	467510	1296520	219	2560	386620	747	1	55
2017/18	15664	1	488626	1128901	1	1792	371298	904	1	644
2018/19	1237	375	363242	1199659	1	3174	362208	894	1	19
2019/20	2558	1	461620	1324903	1	1	318654	1	1	1
2020/21	2558	1	490154	1309923	1	1	345029	636	1	1
Year	Donkey population by region
	Tigray	Afar	Amahara	Oromia	Somale	B/Gumuz	SNNP	Gambela	Harari	Dire Dawa
2004/5	386601	12269	1400032	1703911	91547	37517	278435
2005/6	387389	12834	1513891	1917295	89337	39923	302798		6985	10083
2006/7	434698	11892	1539949	2064674	98460	39700	283100		6832	10775
2007/8	462497	32897	1804408	2197828	*	50738	52456	*	8328	14083
2008/9	463492	26451	2017935	2395374	96670	48789	351126		8736	13129
2009/10	456093	36992	2108347	2494536	118089	52718	424931	*	9091	13979
2010/11	568121	65951	2241741	2241741	100367	64639	526621		9679	14992
2011/12	578273	57796	2309433	2776094	102971	67102	521257	..	9170	16115
2012/13	692179	65284	2398190	2810612	130730	64679	558990	..	11110	16118
2013/14	697421	103830	2428758	2898282	156011	68484	571191	346	11620	17132
2014/15	753450	124787	2677429	3007027	136159	67702	630492	846	11445	18699
2015/16	802807	133481	2829592	3214317	148724	76558	641163	1284	13696	19772
2016/17	838058	101656	2991598	3446746	139361	77337	810603	1739	13380	18348
2017/18	886103	125671	3279179	3419932	200639	82228	811105	2150	14356	24226
2018/19	978642	446904	3529748	3641131	200639	88533	735018	700	14889	19238
2019/20	901002	317065	3435729	3640642	772584	62584	818595	*	14649	24702
2020/21	901002	308835	3725454	3900800	772584	62584	818595	577	14649	24702
Year	Mule population by region
	Tigray	Afar	Amahara	Oromia	Somale	B/Gumuz	SNNP	Gambela	Harari	Dire Dawa
2004/5	9190	195	88996	153710	0	1774	63463	0	0	0
2005/6	7901	150	102580	166921	0	1501	61135	0	0	6409
2006/7	7247	157	92787	160531	0	1414	63023	0	0	1
2007/8	6665	1	135908	180364	0	682	52456	0	0	1
2008/9	7694	1	185360	185360	0	687	55254	0	0	1
2009/10	4920	1	127716	174676	0	758	57431	0	0	1
2010/11	4229	1	120459	181381	0	2624	75331	0	0	1
2011/12	3752	1	136292	150893	0	1774	74131	0	0	1
2012/13	4690	1	134168	152345	0	2532	54212	0	0	1
2013/14	5895	196	129832	151110	57	1131	67840	25	0	1
2014/15	5754	377	157213	156331	221	1936	78334	25	0	137
2015/16	7536	636	177544	152178	71	1989	65890	107	0	0
2016/17	7634	908	185186	140114	1	1783	74176	76	0	0
2017/18	11308	1	220940	134898	1	2542	91461	100	0	416
2018/19	12026	101	155195	139439	1	1522	61255	1013	0	0
2019/20	8078	1	184657	108356	529	2705	52679	1	0	0
2020/21	28078	1	199847	120161	535	3452	45489	1	0	0

## Sheet: Number of equid holdings 
Data is from Ethiopian central statistics agency.
	year	Number of holdings (equine holding rural households)
		Horse	Rate	Donkeys	Rate	Mules	Rate
	2004/5	968088	0.0311397	2830734	0.0780557	295594	0.0651569
	2005/6	998234	0.0395789	3051689	0.0256871	314854	-0.0390276
	2006/7	1037743	0.088466	3130078	0.116818	302566	-0.381375
	2007/8	1129548	0.0479254	3495726	0.103106	187175	0.842228
	2008/9	1183682	0.0644844	3856158	0.0552363	344819	-0.0145526
	2009/10	1260011	0.0506884	4069158	0.0727632	339801	0.0400793
	2010/11	1323879	-0.029406	4365243	0.0247246	353420	-0.0462566
	2011/12	1284949	-0.0202794	4473172	0.050599	337072	-0.383832
	2012/13	1258891	-0.0073533	4699510	0.0279778	207693	0.597959
	2013/14	1249634	0.0470138	4830992	0.0564896	331885	0.0967835
	2014/15	1308384	0.0248971	5103893	0.0570935	364006	-0.211771
	2015/16	1340959	0.0319063	5395292	0.0652484	286920	-0.136345
	2016/17	1383744	-0.0698879	5747326	0.0384567	247800	0.338725
	2017/18	1287037	0.0265144	5968349	0.0707757	331736	0.0651633
	2018/19	1321162	0.0537845	6390763	0.0631829	353353	-0.0350839
	2019/20	1392220	0.0562512	6794550	0.0598048	340956	0.0725255
	2020/21	1470534		7200897		365684
horse owner rate change	0.519009			donkey rate	1.54383	mule rate	0.237116
		2004total equine holding	4094416
		2021 total equne holder	9037115
			rate of change between 2004/5 and 2020/21	1.20718
			2020/21		2004/05							horse	donkey	mule
		all livestock holding	18877022		11296840							10328752	8466106	11001246
		horse ratio	0.0779007	7.79007	0.0856955	8.56955						968088	2830734	295594
		donkey ratio	0.381464	38.1464	0.250578	25.0578
		mule ration	0.0193719	1.93719	0.0261661	2.61661
		equine ratio	0.478736	47.8736	0.362439	36.2439

## Sheet: Service day per week
nnumber of service days per a week from the interview
Name of Study district	Service day per a week
	Donkey			Horse			Mule
	Min	Max	Average	Min	Max	Average	Min	Max	Average
Halaba	3	4	3.5	1	3	2	1	3	2
East Badewacho	2	4	3	2	3	2.5	2	3	2.5
West Badewacho	2	3	2.5	1	2	1.5	1	2	1.5
East Azernet	2	4	3	2	3	2.5	1	2	1.5
West Azernet	2	4	3	2	3	2.5	2	3	2.5
Gombora	2	4	3	1	2	1.5	1	2	1.5
Misha	3	4	3.5	1	3	2	1	3	2
Kofele	2	5	3.5	1	2	1.5	1	2	1.5
Dodola	3	4	3.5	2	3	2.5	2	3	2.5
Limu Bilbilo	2	5	3.5	1	3	2	1	3	2
Dendi	2	4	3	1	3	2	1	2	1.5
Gedeb	2	5	3.5	2	2	2	2	3	2.5
Bulle/Dilla	1	3	2	1	3	2	1	3	2
Bichena	2	4	3	1	2	1.5	1	2	1.5
Enarj Enawga	2	5	3.5	1	3	2	1	3	2
Markos	2	4	3	1	3	2	1	3	2
Adama	1	3	2	1	3	2	1	3	2
Akaki	2	3	2.5	1	2	1.5	1	2	1.5
Gimbichu	1	3	2	1	2	1.5	1	2	1.5
	Donkey	2.97368		Horse	1.94737		mule	1.89474
		2			1.26316			1.21053
		3.94737			2.63158			2.57895

## Sheet: Market price of equids
Market price from the interview
Current market price of equids as of November 2021
						Market place/district	Donkey		Horse		Mule
							Young (Birr)	Adult (Birr)	Young (birr)	Adult (birr)	Young (Birr)	Adult
						Halaba	2500	4500	3500	8000	9000	13500
						East Badewacho	3300	5000	5500	9500	6000	9000
						West Badewacho	2250	5750	6000	9000					young= below 3
						East Azernet	1500	3000	3500	10000	6000	16500			Adult= 3 and above
						West Azernet	2750	5200	7000	12000	10000	15000
						Gombora	3500	5000	6000	13000	13000	18500
						Misha	3200	5250	5000	12000	10000	17000
						Kofele	1650	4700	4500	7800
						Dodola	1600	4800	4300	7500
						Limu Bilbilo	2700	4000	6000	12000	7000	15000
						Dendi	1500	3500	5000	11000	5000	12000
						Gedeb	2000	5700	4000	7000	8000	11000
						Bulle/Dilla	2000	4700	3500	6000	7500	10000
						Bichena	1500	4400	6500	9500	11666	15000
						Enarj Enawga	2250	3250	3700	5500	9500	17250
						Markos	2300	5100	4700	8000	9500	17000
						Adama	3500	5200	4000	11500	11000	18000
						Akaki	3500	5500	4200	10000	12000	15000
						Gimbichu	1800	4500	6500	10000	10000	13000
							2384.21	4686.84	4915.79	9436.84	9072.88	14546.9
							1500	3000	3500	5500	5000	9000
							3500	5750	7000	13000	13000	18500
		exchange rate	47.26			Donkey	USD	Horse	USD	mule	USD
					Average	3535.53	74.8101	7176.32	151.848	11809.9	249.892
					min	2250	47.609	4500	95.2179	7000	148.117
					Max	4625	97.8629	10000	211.595	15750	333.263
		all spp of equids			total equids popn	min	max
				2004	5765533	4869123	6661943
				2020	13322880	11621915	15023845
				monetray value	1.22917e+09	6.50511e+08	1.90798e+09
									donkey	10791896	9847026	11736766
									average moneytary valu	8.07343e+08
									min montary value	4.68807e+08
									Max monetray value	1.14859e+09
									horse	2148492	1534757	2762227
					Population/stock economic value Value – USD ($) equivalent (in Million)				average moneytary valu	3.26243e+08
Species	Classification	Category	Population (Head)	Population/Stock Biomass (TLU)	Average	min	max		min montary value	1.46136e+08
Donkey	Production system	*CLM	8873723	4.43686e+06	6.63844e+08	4.22469e+08	8.68408e+08		Max monetray value	5.84475e+08
		Pastoral	1416027	708014	1.05933e+08	6.74156e+07	1.38576e+08
	Purpose	Transport	7430131	3.71507e+06	5.55849e+08	3.53741e+08	7.27134e+08
		Draught	795461	397730	5.95085e+07	3.78711e+07	7.78461e+07		mule	382492	240132	524852
		Other use	180827	90413.5	1.35277e+07	8.60899e+06	1.76963e+07		average moneytary valu	9.55815e+07
Horse	Production system	CLM	1986918	1.58953e+06	3.01709e+08	1.8919e+08	4.20423e+08		min montary value	3.55676e+07
		Pastoral	183456	146765	2.78573e+07	1.74683e+07	3.88185e+07		Max monetray value	1.74914e+08
	Purpose	Transport	1383012	1.10641e+06	2.10007e+08	1.31688e+08	2.92639e+08
		Draught	271658	217326	4.12506e+07	2.58667e+07	5.74816e+07
		Other use	94922	75937.6	1.44137e+07	9.03828e+06	2.00851e+07
Mule	Production system	CLM	345261	241683	8.62778e+07	5.1139e+07	1.15063e+08
		Pastoral	8173	5721.1	2.04236e+06	1.21056e+06	2.72376e+06
	Purpose	Transport	290067	203047	7.24853e+07	4.29638e+07	9.66685e+07
		Draught	46393	32475.1	1.15932e+07	6.87158e+06	1.54611e+07
		Other use	11626	8138.2	2.90524e+06	1.2054e+06	2.71216e+06

## Sheet: Biomass and rage values 
	Region	Donkey Population								Horse Population							Mule Population
		2004/05		CI		2020/21	CI		Rate of change	2004/05	CI		2020/21	CI		Rate of change	2004/05	CI		2020/21	CI		Rate of change
	Tigray		386601	292206	480996	901002	690027	1111977	1.33	1200	135	2265	2558	8	5108	1.13167	9190	415	17965	28078	15478	40678	2.1
	Afar		12269	3159	21379	308835	120990	496680	24.18	-			-			-	195	60	330	-			-
	Amhara		1400032	1208272	1591792	3725454	3163434	4287474	1.67	257320	102680	411960	490154	202094	778214	0.90484	88996	45481	132511	199847	99147	300547	1.25
	Oromia		1703911	1427331	1980491	3900800	3262885	4538715	1.29	959706	560846	1358566	1309923	793823	1826023	0.36492	153710	95650	211770	120161	25111	215211	-0.22
	Somali		91547	49127	133967	978813	775423	1182203	9.7	-			-			-	-			535	60	1010	-
	B/Gumuz		37517	19337	55697	62584	28199	96969	0.67	-			-			-	1774	-901	4449	3452	62	6842	0.95
	SNNPR		278435	185505	371365	818595	616555	1020635	1.94	298717	146397	451037	345029	198299	491759	0.15504	63463	38383	88543	45489	17989	72989	-0.28
	Gambela		-			577	127	1027	-	-			-			-	-			-			-
	Harari		6316	1401	11231	14649	11814	17484	-	-			-			-	-			-			-
	Dire Dawa		8820	4285	13355	24702	2202	47202	-	-			-			-	-			-			-
	ethiopia		3930277	3565482	4295072	10791896	9847026	11736766		1517585	1063480	1971690	2148492	1534757	2762227		317671	240161	395181	382492	240132	524852
			SE 2004	*sd5	SE 2020	*5SD				SE2004	SD5	SE 2020	SD5				SE	SD5	SE 2020	5SD2020
	Tigray		18879	94395	42195	210975		Tigray		213	1065	510	2550		Tigray		1755	8775	2520	12600
	Afar		1822	9110	37569	187845		Afar				95	475		Afar		27	135	138	690
	Amhara		38352	191760	112404	562020		Amhara		30928	154640	57612	288060		Amhara		8703	43515	20140	100700
	Oromia		55316	276580	127583	637915		Oromia		79772	398860	103220	516100		Oromia		11612	58060	19010	95050
	Somali		8484	42420	40678	203390		Somali							Somali		33	165	95	475
	B/Gumuz		3636	18180	6877	34385		B/Gumuz		248	1240				B/Gumuz		535	2675	678	3390
	SNNPR		18586	92930	40408	202040		SNNPR		30464	152320	29346	146730		SNNPR		5016	25080	5500	27500
	Gambela				90	450		Gambela							Gambela				356	1780
	Harari		983	4915	567	2835		Harari							Harari
	Dire Dawa		907	4535	4500	22500		Dire Dawa							Dire Dawa
	ethiopia		72959	364795	188974	944870		ethiopia		90821	454105	122747	613735		ethiopia		15502	77510	28472	142360
		total equids popn	min	max
	2004	5765533	4869123	6661943
	2020	13322880	11621915	15023845				Tropical livestock unit (TLU)
								Horses= 0.8	0.8
	monytary value							Mules = 0.7	0.7
								Donkeys= 0.5	0.5
										donkey	TLU		TLU	horse	TLU		TLU	mule	TLU		TLU
										9847026	4923513	11736766	5868383	1534757	1.22781e+06	2762227	2.20978e+06	240132	168092	524852	367396
			donkye %change	174.584
			horse % change	41.5731						min TLU	6319411
				20.4051						Max TLU	8445561
		Equine species	Services of Equines	Population Number	Service Days/year	Rental services (Birr/day)		Value (Million USD/year)
		Donkey	Transportation	7430131	156	37.5		1074.2
			Draft (pair)	397731	48	74.9		35.42
		Horse	Transportation	1383012	104	62		222.3
			Draft (pair)	135829	42	174.8		24.7
		Mule	Transportation	290067	104	74.9		55.98
			Draft (pair)	23197	42	199.8		4.8
		Services Value						1417.53
		Equine species	Services of Equines	Population Number	Service Days/year
		Donkey	Transportation	7430131	155	104	205	37.5	4.31876e+10	28977510900	5.71191e+10	9.13831e+08	6.13151e+08	1.20861e+09
			Draft (pair)	397731	48			74.9	1.42992e+09			3.02565e+07
		Horse	Transportation	1383012	101	68	135	62	8660421144	#VALUE!	11575810440	1.83251e+08	#VALUE!	2.44939e+08
			Draft (pair)	135829	42			174.8	9.97202e+08			2.11003e+07
		Mule	Transportation	290067	98	62	135	74.9	2.12915e+09	1.34701e+09	2.93301e+09	4.50518e+07	2.85022e+07	6.20612e+07
			Draft (pair)	23197	42			199.8	1.9466e+08			4.11892e+06
		Services Value
					913830648	913.831	613150887	613.151	1208614728	1208.61
					3.02565e+07	30.2565
					1.83251e+08	183.251	1.83251e+08	183.251	2.44939e+08	244.939
					2.11003e+07	21.1003
					4.50518e+07	45.0518	2.85022e+07	28.5022	6.20612e+07	62.0612
					4.11892e+06	4.11892
						1197.61
							8.24904e+08	824.904	1.51561e+09	1515.61
							5830778592	1.23377e+08	123.377
						ETB	USD
						37.5	0.793483
						74.9	1.58485
						62	1.31189
						174.8	3.69869
						74.9	1.58485
						199.8	4.22768
		Equid Spp	Biomass/TLU
		Horse	1.71879e+06
		Donkey	5395948
		Mule	267949
